# Supplementary material for: Assembly and comparative genome analysis of four mitochondrial genomes from Saccharum complex species
Source: Front Plant Sci. 2024 Jul 19;15:1421170. doi: 10.3389/fpls.2024.1421170 (PMC11294102; doi:10.3389/fpls.2024.1421170)
Supplement: Supplementary file 2 [file Table_2.xlsx]

## Sheet: Table S1
Table S1 Summary of the sequence data.
Sequence Type	Samples	High-quality Reads	High-quality Bases
Illumina	BM87-36	263082132	39180137350
	DZM1	245013862	36606798156
	M022	247453802	37012265032
	HBW017	273900692	41081356830
Pacbio	BM87-36	416821	6605749812
	DZM1	351591	5972335858
	M022	376856	6615829124
	HBW017	409245	6383349650

## Sheet: Table S2
Table S2 Primer information for verifying contigs linkage in four species
Primer	Sequence	Use in this project
Ta_1F	CCAGATTCATTGAGGCCAGC	Validate the contigs linkage products in T. arundinaceum
Ta_1R	TTTATCAAGCGTGCAGGACC
Ta_2F	TTGGCAAGCAAGTCAAGGAC
Ta_2R	TGGATCACAGACGCTCTCTC
Ta_3F	TGCAGCAGTAGTGAGTTCCT
Ta_3R	GCCTGCCACCTAGCTAGAAT
Ta_4F	CTAATCATGGGCCGAGACCT
Ta_4R	TACCATCCAGCCTGTGTCAG
Ta_5F	CGAGTGGGAAAGCTAGCTAGA
Ta_5R	CGTAGTTGCTAAGGAAGGGC
Ta_6F	TACGGAACCCAAGCAAGAGA
Ta_6R	GGATTGAATAAGCGAGCACCA
Ta_7F	TGTAGCCACACTCGTCTGTC
Ta_7R	GCATTCATCGCAGGGTCATT
Ta_8F	ACCATATGCCTTTCACGGAAC
Ta_8R	GCCGCTGAAGTCAATTGGAT
Ta_9F	GTGAATCGGCAAGTTGGTCA
Ta_9R	CTATGTTCAAGTCGCCTGCC
Ta_10F	GAAGACACTGGTTGCTCTGC
Ta_10R	CCTGTACCCATTTGTGAGCG
Ta_11F	TCCGAAAATACCAGGTCCCC
Ta_11R	GCTTCCCCGCTCTTAGTTTG
Ta_12F	AGACCGTAGTGCAAGCTCAT
Ta_12R	CGGTACACAGGCACAACATC
Ta_13F	CAAGCACCTATCCCAGACCA
Ta_13R	AAGGCCGTTGACAAAGCATT
Er_1F	CCTTTCTTTGTTCGGGAGCA	Validate the contigs linkage products in E. rockii
Er_2F	TCCTACCACTTTGAGGGCAG
Er_3F	TCGACGAGAAGAAGCTGGTT
Er_4F	CGGTCTGGAATTAGGTGTAGC
Er_5F	TCCGGTGCGAAATTCCATTC
Er_6F	CGCTGGACAGGAACGAAATT
Er_1R	TTCACGGTCTCATAGGGGAC
Er_2R	CCCTCTCAGACAGTAGTGCC
Er_3R	TTCCTTCCTGCTTTCCGAGT
Er_4R	CAGGTCCGTTTAACAGCTCG
Er_5R	CTTTCTTTCGGGAGCAGAGC
Er_6R	CCCACCTTACCATCCGTTCT
Np_1F	GGGGCTAGCTCGAACGATAT	Validate the contigs linkage products in N. porphyrocoma
Np_1R	AAACAGGAAGTGGAAACCGC
Np_3F	CATACCAATAACGGAGCGGT
Np_3R	CCCCGATTCCTTCCCTTCTT
Np_2F	GCTGGGCTGGATGAAAGAAG
Np_2R	TCCGGTGCGAAATTCCATTC
Ms_1F	GGAGCTGAGGGAAAGGATGA	Validate the contigs linkage products in M. sinensis
Ms_1R	GGCGAGCTTGTTGGATCTTC
Ms_2F	GAGCTGAGAATACGGTGGGA
Ms_2R	GAGACGAGTAGCACTAGGGG
Ms_3F	AGTTCATAGCTATCCGGGGC
Ms_3R	GCGAAGGAAAAGCGTGAAAC
Ms_4F	TATGCCCTGTCTACGGTTCC
Ms_4R	TCAATATCTGGTAAACACGGGT
Ms_5F	TGCCCTTGGTGTGTTCAAAG
Ms_5R	CCGTTAATCACACCTTGCCC
Ms_6F	TGGGGAAAGACGGGATAGAC
Ms_6R	GGTGAGAGCAAAGCCCAAAA

## Sheet: Table S3
Table S3 the mitogenomes of phylogenetic analysis
Species	Subfamily	NCBI accesion
Aegilops speltoides var ligustica	Tripsacinae	NC 022666
Triticum aestivum	Triticodae	NC 036024
Triticum timopheevii	Triticodae	NC 022714
Oryza minuta	Oryzinae	NC 022714
Oryza rufipogon	Oryzinae	NC 013816
Oryza sativa Indica Group	Oryzinae	NC 007886
Eleusine indica	Eleusininae	NC 040989
Tripsacum dactyloides	Tripsacinae	NC 008362
Zea luxurians	Tripsacinae	NC 008333
Zea mays subsp mays	Tripsacinae	NC 007982
Zea mays subsp parviglumis	Tripsacinae	NC 008332
Zea perennis	Tripsacinae	NC 008331
Sorghum bicolor	Sorghinae	NC 008360
Tripidium arundinaceum	Saccharinae	in this study
Narenga porphyrocoma	Saccharinae	in this study
Erianthus rockii	Saccharinae	in this study
Miscanthus sinensis	Saccharinae	in this study
Saccharum spontaneum	Saccharinae	in previous study
Saccharum robustum	Saccharinae	in previous study
Saccharum officinarum	Saccharinae	in previous study

## Sheet: Table S4
Table S4 Illumina and Pacbio mapping results of four Saccharinae species.
Species	sample name	type	seq-name	startpos	endpos	numreads	covbases	coverage	meandepth	meanbaseq	meanmapq
Erianthus rockii	DZM1	Pacbio	Er_ctg1	1	13749	200	13749	100	91.5356	255	59.5
			Er_ctg2	1	257528	23986	257528	100	185.131	255	54.1
			Er_ctg3	1	133249	10706	133249	100	239.441	255	55.4
			Er_ctg4	1	1035	283	1035	100	225.068	255	54.9
			Er_ctg5	1	56998	3106	56998	100	116	255	55.8
			Er_ctg6	1	8992	1471	8991	100	345.437	255	58.4
		Illumina	Er_ctg1	1	13749	60617	13749	100	645.124	33.3	59.8
			Er_ctg2	1	257528	2177067	257528	100	1133.36	33.2	59.3
			Er_ctg3	1	133249	1407533	133249	100	1497.48	33.2	59.7
			Er_ctg4	1	1035	10630	1035	100	1379.96	33.3	59.3
			Er_ctg5	1	56998	323637	56998	100	799.414	33.2	59.6
			Er_ctg6	1	8992	127948	8992	100	2018.95	33.2	59.8
Miscanthus sinensis	M022	Pacbio	Ms_ctg1	1	15366	1311	15366	100	125.418	255	57.4
			Ms_ctg2	1	246195	15429	246195	100	135.749	255	54.5
			Ms_ctg3	1	99900	3319	99900	100	77.2061	255	52.2
			Ms_ctg4	1	9050	128	9050	100	81.0428	255	60
			Ms_ctg5	1	63232	4496	63232	100	120.044	255	53.3
			Ms_ctg6	1	80506	5164	80505	100	104.013	255	56.5
		Illumina	Ms_ctg1	1	15366	91010	15366	100	835.462	33.3	59.6
			Ms_ctg2	1	246195	1509876	246195	100	845.463	33.3	59.3
			Ms_ctg3	1	99900	383219	99900	100	531.135	33.3	59
			Ms_ctg4	1	9050	33603	9050	100	530.795	33.4	59.1
			Ms_ctg5	1	63232	352140	63232	100	757.49	33.3	59.2
			Ms_ctg6	1	80506	385656	80506	100	667.393	33.3	59.6
Narenga porphyrocoma	HBW017	Pacbio	Np_ctg1	1	47952	8819	47952	100	273.346	255	52.9
			Np_ctg2	1	177083	14582	177083	100	194.033	255	54.5
			Np_ctg3	1	240108	18417	240108	100	170.893	255	54.9
		Illumina	Np_ctg1	1	47952	662339	47952	100	1720.93	33.3	58.5
			Np_ctg2	1	177083	1790908	177083	100	1426.41	33.3	55.7
			Np_ctg3	1	240108	2140002	240108	100	1239.71	33.3	56.4
	BM87-36	Pacbio	Ta_ctg1	1	9559	1137	9559	100	187.622	255	57.2
			Ta_ctg2	1	10697	981	10697	100	146.753	255	44.9
			Ta_ctg3	1	3453	124	3453	100	66.9041	255	55
			Ta_ctg4	1	4806	233	4806	100	75.7112	255	52.1
			Ta_ctg5	1	33509	2158	33509	100	89.7958	255	51.1
			Ta_ctg6	1	11393	719	11393	100	87.0483	255	56.9
			Ta_ctg7	1	78960	3922	78960	100	83.8834	255	52.2
			Ta_ctg8	1	28590	1111	28590	100	96.6411	255	56.1
			Ta_ctg9	1	122632	11150	122632	100	157.851	255	34.3
			Ta_ctg10	1	2225	210	2225	100	126.569	255	55.5
			Ta_ctg11	1	106758	4661	106758	100	76.1916	255	52.7
			Ta_ctg12	1	62950	3672	62950	100	133.08	255	55.4
			Ta_ctg13	1	61139	1630	61139	100	68.245	255	54.3
		Illumina	Ta_ctg1	1	9559	78516	9559	100	1049.64	33.3	59.1
			Ta_ctg2	1	10697	78991	10697	100	844.778	33.3	58.1
			Ta_ctg3	1	3453	11138	3453	100	458.19	33.3	59.8
			Ta_ctg4	1	4806	15133	4806	100	428.634	33.3	58.7
			Ta_ctg5	1	33509	161679	33509	100	577.085	33.4	58.3
			Ta_ctg6	1	11393	51240	11393	100	610.584	33.4	59.5
			Ta_ctg7	1	78960	325451	78960	100	565.898	33.3	59.4
			Ta_ctg8	1	28590	133021	28590	100	656.853	33.3	59.6
			Ta_ctg9	1	122632	542061	122632	100	568.842	33.4	58.5
			Ta_ctg10	1	2225	15311	2225	100	888.849	33.4	59.8
			Ta_ctg11	1	106758	443601	106758	100	552.991	33.3	58.5
			Ta_ctg12	1	62950	438900	62950	100	955.839	33.3	58.9
			Ta_ctg13	1	61139	202341	61139	100	464.073	33.3	59.4

## Sheet: Table S5
Table S5 Gene composition in the chloroplast genomes of four Saccharinae species
Category of genes	Group of genes	Name of genes
Photosynthesis genes	Subunits of photosystem I	psaA, psaB, psaC, psaI, psaJ
	Subunits of photosystem II	psbA, psbB, psbC, psbD, psbE, psbF, psbI, psbJ, psbK, psbL, psbM, psbN, psbT, psbZ
	Subunits of Cytochrome b6/f/complex	petA, petB, petD, petG, petL, petN
	Subunits of ATP synthase	atpA, atpB, atpE, atpF, atpH, atpI
	Subunits of Rubisco	rbcL
	Subunits of NADH-dehydrogenase	ndhA, ndhB×2, ndhC, ndhD, ndhE, ndhF, ndhG, ndhH, ndhI, ndhJ, ndhK
Self-replicating genes	Large subunit ribosomal proteins	rpl14, rpl16, rpl2×2, rpl20, rpl22, rpl23×2, rpl32, rpl33, rpl36
	Small subunit ribosomal proteins	rps11, rps12×2, rps14, rps15×2, rps16, rps18, rps19×2, rps2, rps3, rps4, rps7×2, rps8
	DNA dependent RNA polymerase	rpoA, rpoB, rpoC1, rpoC2
	Ribosomal RNA genes	rrn16S×2, rrn23S×2, rrn4.5S×2, rrn5S×2
	Transfer RNA genes	trnA-UGC×2, trnC-GCA, trnD-GUC, trnE-UUC, trnF-GAA, trnG-GCC, trnG-UCC, trnH-GUG×2, trnI-CAU×2, trnI-GAU×2, trnK-UUU, trnL-CAA×2, trnL-UAA, trnL-UAG, trnM-CAU×2, trnN-GUU×2, trnP-UGG, trnQ-UUG, trnR-ACG×2, trnR-UCU, trnS-GCU, trnS-GGA, trnS-UGA, trnT-GGU, trnT-UGU, trnV-GAC×2, trnV-UAC, trnW-CCA, trnY-GUA
Other genes	Envelop membrane protein	cemA
	Translational initiation factor	infA
	c-type cytochrome synthesis gene	ccsA
	ATP-dependent/Protease	clpP
	Maturase	matK
Unknown function		ycf1、ycf3
protein-coding gene

## Sheet: Table S6
Table S6 Fragments transferred from chloroplasts to mitochondria in Erianthus rockii
CP ID	Mt ID	Identity%	Alignment Length	Mis-match	Gap Openings	CP Start	CP Start	Mt Start	Mt End
Er_cp	Er_ctg3	98.655	6023	36	13	2637	8658	108899	114877
Er_cp	Er_ctg3	98.001	5202	51	18	83166	88341	16430	11256
Er_cp	Er_ctg3	98.001	5202	51	18	135830	141005	11256	16430
Er_cp	Er_ctg3	96.948	1704	27	9	24018	25709	34371	36061
Er_cp	Er_ctg3	98.846	260	2	1	23582	23840	14465	14206
Er_cp	Er_ctg3	98.295	176	2	1	18756	18931	22336	22510
Er_cp	Er_ctg3	85.433	254	20	10	16114	16358	21992	21747
Er_cp	Er_ctg3	85.35	157	18	2	62277	62431	115102	114949
Er_cp	Er_ctg3	96.341	82	3	0	16448	16529	21652	21571
Er_cp	Er_ctg3	93.421	76	4	1	28382	28456	101344	101269
Er_cp	Er_ctg3	92.727	55	4	0	23923	23977	34319	34373
Er_cp	Er_ctg3	93.617	47	3	0	73617	73663	99029	99075
Er_cp	Er_ctg2	98.939	2638	26	1	12164	14799	13863	11226
Er_cp	Er_ctg2	99.545	2415	5	3	57618	60032	56034	58442
Er_cp	Er_ctg2	98.436	2429	10	5	54603	57031	222777	225177
Er_cp	Er_ctg2	87.544	1983	141	49	30796	32729	165731	167656
Er_cp	Er_ctg2	96.752	1170	25	3	14800	15967	11288	10130
Er_cp	Er_ctg2	95.777	1113	27	5	28553	29664	252685	253778
Er_cp	Er_ctg2	94.039	671	23	5	81754	82418	175148	174489
Er_cp	Er_ctg2	98.545	550	3	1	119714	120258	99182	98633
Er_cp	Er_ctg2	98.545	550	3	1	103913	104457	98633	99182
Er_cp	Er_ctg2	98.034	407	4	2	99390	99792	59939	59533
Er_cp	Er_ctg2	98.034	407	4	2	124379	124781	59533	59939
Er_cp	Er_ctg2	94.884	430	11	3	30328	30757	253767	254185
Er_cp	Er_ctg2	95.681	301	3	2	37808	38103	33568	33273
Er_cp	Er_ctg2	92.823	209	14	1	35531	35738	222771	222563
Er_cp	Er_ctg2	73.566	889	180	41	127233	128096	249663	248805
Er_cp	Er_ctg2	73.566	889	180	41	96075	96938	248805	249663
Er_cp	Er_ctg2	98.913	92	0	1	112813	112904	154541	154631
Er_cp	Er_ctg2	100	87	0	0	120316	120402	227066	226980
Er_cp	Er_ctg2	100	87	0	0	103769	103855	226980	227066
Er_cp	Er_ctg2	97.101	69	2	0	81640	81708	175221	175153
Er_cp	Er_ctg2	95.312	64	3	0	28489	28552	252646	252709
Er_cp	Er_ctg2	96.491	57	2	0	124195	124251	7718	7662
Er_cp	Er_ctg2	96.491	57	2	0	99920	99976	7662	7718
Er_cp	Er_ctg2	82.474	97	17	0	123881	123977	237733	237637
Er_cp	Er_ctg2	82.474	97	17	0	100194	100290	237637	237733
Er_cp	Er_ctg2	97.297	37	1	0	98701	98737	98648	98612
Er_cp	Er_ctg2	97.297	37	1	0	125434	125470	98612	98648
Er_cp	Er_ctg2	78.889	90	14	5	74581	74668	222636	222722
Er_cp	Er_ctg6	99.346	1683	5	1	44259	45941	6180	7856
Er_cp	Er_ctg5	99.296	995	1	2	27321	28315	53786	54774
Er_cp	Er_ctg5	99.167	120	1	0	56812	56931	27827	27946
Er_cp	Er_ctg5	89.308	159	6	5	114574	114721	30700	30542
			40117

## Sheet: Table S7
Table S7 Fragments transferred from chloroplasts to mitochondria in Miscanthus sinensis
CP ID	Mt ID	Identity%	Alignment Length	Mis-match	Gap Openings	CP Start	CP Start	Mt Start	Mt End
Ms_cp	Ms_ctg2	99.817	7089	7	2	45300	52387	201799	208882
Ms_cp	Ms_ctg2	99.817	7089	7	2	5755	12842	208882	201799
Ms_cp	Ms_ctg2	98.058	5201	49	19	52845	58020	49563	54736
Ms_cp	Ms_ctg2	98.058	5201	49	19	122	5297	54736	49563
Ms_cp	Ms_ctg2	98.789	2808	16	5	64017	66824	13801	11012
Ms_cp	Ms_ctg2	99.238	2623	11	2	96947	99568	34987	37601
Ms_cp	Ms_ctg2	97.176	1700	27	8	82176	83868	25825	27510
Ms_cp	Ms_ctg2	95.597	1113	29	5	86721	87832	86231	85138
Ms_cp	Ms_ctg2	89.57	767	49	7	88890	89642	119897	120646
Ms_cp	Ms_ctg2	95.27	444	21	0	115342	115785	162736	162293
Ms_cp	Ms_ctg2	94.884	430	11	3	88516	88945	85149	84731
Ms_cp	Ms_ctg2	81.159	690	74	34	90263	90938	120634	121281
Ms_cp	Ms_ctg2	95.556	315	5	5	95999	96312	187110	186804
Ms_cp	Ms_ctg2	98.846	260	2	1	81740	81998	52767	52508
Ms_cp	Ms_ctg2	100	240	0	0	36174	36413	173134	173373
Ms_cp	Ms_ctg2	100	240	0	0	21729	21968	173373	173134
Ms_cp	Ms_ctg2	73.566	889	180	41	44243	45106	89258	90116
Ms_cp	Ms_ctg2	73.566	889	180	41	13036	13899	90116	89258
Ms_cp	Ms_ctg2	96.855	159	3	1	20503	20659	221873	222031
Ms_cp	Ms_ctg2	96.855	159	3	1	37483	37639	222031	221873
Ms_cp	Ms_ctg2	85.039	254	21	11	74275	74519	34403	34158
Ms_cp	Ms_ctg2	87.261	157	15	2	120456	120610	10790	10943
Ms_cp	Ms_ctg2	98.969	97	1	0	95257	95353	188024	187928
Ms_cp	Ms_ctg2	96.341	82	3	0	74609	74690	34063	33982
Ms_cp	Ms_ctg2	97.436	78	1	1	102450	102526	171448	171525
Ms_cp	Ms_ctg2	93.421	76	4	1	86545	86619	217854	217929
Ms_cp	Ms_ctg2	95.312	64	3	0	86652	86715	86270	86207
Ms_cp	Ms_ctg2	92.727	55	4	0	82081	82135	25773	25827
Ms_cp	Ms_ctg5	98.997	2691	16	2	107542	110232	31267	28588
Ms_cp	Ms_ctg5	98.648	1627	12	2	113611	115237	34158	35774
Ms_cp	Ms_ctg5	99.751	803	1	1	94145	94946	41768	40966
Ms_cp	Ms_ctg5	97.908	765	1	3	112809	113568	33404	34158
Ms_cp	Ms_ctg5	92.823	209	14	1	93739	93946	33398	33190
Ms_cp	Ms_ctg5	100	87	0	0	20729	20815	37581	37667
Ms_cp	Ms_ctg5	100	87	0	0	37327	37413	37667	37581
Ms_cp	Ms_ctg5	82.474	97	17	0	40892	40988	15120	15216
Ms_cp	Ms_ctg5	82.474	97	17	0	17154	17250	15216	15120
Ms_cp	Ms_ctg5	90	60	3	1	111112	111168	48151	48210
Ms_cp	Ms_ctg3	99.545	2415	10	1	115824	118238	63770	66183
Ms_cp	Ms_ctg3	97.543	407	6	2	41390	41792	67281	67687
Ms_cp	Ms_ctg3	97.543	407	6	2	16350	16752	67687	67281
Ms_cp	Ms_ctg6	96.058	2004	53	7	84490	86478	33182	31190
Ms_cp	Ms_ctg6	99.893	933	1	0	19109	20041	63544	64476
Ms_cp	Ms_ctg6	99.893	933	1	0	38101	39033	64476	63544
Ms_cp	Ms_ctg6	99.327	743	5	0	33184	33926	7334	8076
Ms_cp	Ms_ctg6	100	178	0	0	36591	36768	64468	64645
Ms_cp	Ms_ctg6	100	178	0	0	21374	21551	64645	64468
Ms_cp	Ms_ctg6	91.558	154	7	1	31579	31726	2955	3108
Ms_cp	Ms_ctg6	98.291	117	2	0	115021	115137	21616	21732
Ms_cp	Ms_ctg6	98.913	92	0	1	29818	29909	24455	24545
Ms_cp	Ms_ctg1	97.81	548	2	1	20873	21420	9653	10190
Ms_cp	Ms_ctg1	97.81	548	2	1	36722	37269	10190	9653
			55349

## Sheet: Table S8
Table S8 Fragments transferred from chloroplasts to mitochondria in Narenga porphyrocoma
CP ID	Mt ID	Identity%	Alignment Length	Mis-match	Gap Openings	CP Start	CP Start	Mt Start	Mt End
Np_cp	Np_ctg3	98.873	6036	28	11	60586	66620	156046	162042
Np_cp	Np_ctg3	99.462	2415	7	3	115629	118043	202703	200295
Np_cp	Np_ctg3	87.512	2082	144	53	88690	90717	223866	225885
Np_cp	Np_ctg3	95.957	1113	25	5	86521	87632	239926	238833
Np_cp	Np_ctg3	98.375	554	3	1	36616	37163	73725	74278
Np_cp	Np_ctg3	98.375	554	3	1	20781	21328	74278	73725
Np_cp	Np_ctg3	98.28	407	3	2	16258	16660	198798	199204
Np_cp	Np_ctg3	98.28	407	3	2	41284	41686	199204	198798
Np_cp	Np_ctg3	97.531	405	3	3	105977	106379	31736	31337
Np_cp	Np_ctg3	94.651	430	12	3	88316	88745	238844	238426
Np_cp	Np_ctg3	99.645	282	1	0	73644	73925	137263	136982
Np_cp	Np_ctg3	96.855	159	3	1	37377	37533	34538	34696
Np_cp	Np_ctg3	96.855	159	3	1	20411	20567	34696	34538
Np_cp	Np_ctg3	91.558	154	7	1	31461	31608	112816	112969
Np_cp	Np_ctg3	86.076	158	17	2	120261	120416	162268	162114
Np_cp	Np_ctg3	93.421	76	4	1	86345	86419	148496	148421
Np_cp	Np_ctg3	95.312	64	3	0	86452	86515	239965	239902
Np_cp	Np_ctg3	96.491	57	2	0	16788	16844	134510	134566
Np_cp	Np_ctg3	96.491	57	2	0	41100	41156	134566	134510
Np_cp	Np_ctg3	93.617	47	3	0	131630	131676	146182	146228
Np_cp	Np_ctg2	98.805	5189	38	12	34	5209	127953	133130
Np_cp	Np_ctg2	98.805	5189	38	12	52735	57910	133130	127953
Np_cp	Np_ctg2	99.465	1683	3	1	102270	103952	79581	81257
Np_cp	Np_ctg2	98.412	1700	16	6	81981	83673	110026	108331
Np_cp	Np_ctg2	99.799	995	1	1	85284	86278	3215	2222
Np_cp	Np_ctg2	94.486	671	20	5	139753	140417	173097	173756
Np_cp	Np_ctg2	96.959	296	4	1	95788	96083	13808	14098
Np_cp	Np_ctg2	90.426	376	31	4	76157	76527	160186	160561
Np_cp	Np_ctg2	99.231	260	1	1	81545	81803	129923	130182
Np_cp	Np_ctg2	98.295	176	2	1	76719	76894	122052	121878
Np_cp	Np_ctg2	85	260	22	10	74070	74320	122390	122641
Np_cp	Np_ctg2	90	130	13	0	58181	58310	18787	18658
Np_cp	Np_ctg2	96.341	82	3	0	74410	74491	122736	122817
Np_cp	Np_ctg2	95.714	70	3	0	139647	139716	173024	173093
Np_cp	Np_ctg2	90.909	55	5	0	81886	81940	110078	110024
Np_cp	Np_ctg1	98.683	2429	12	4	112614	115042	29852	27444
Np_cp	Np_ctg1	93.204	206	13	1	93511	93715	29858	30063
Np_cp	Np_ctg1	73.566	889	180	41	44138	45001	2903	3761
Np_cp	Np_ctg1	73.566	889	180	41	12943	13806	3761	2903
Np_cp	Np_ctg1	97.849	93	2	0	37215	37307	25545	25637
Np_cp	Np_ctg1	97.849	93	2	0	20637	20729	25637	25545
Np_cp	Np_ctg1	82.474	97	17	0	40786	40882	14884	14980
Np_cp	Np_ctg1	82.474	97	17	0	17062	17158	14980	14884
			37541

## Sheet: Table S9
Table S9 Fragments transferred from chloroplasts to mitochondria in Tripidium arundinaceum
CP ID	Mt ID	Identity%	Alignment Length	Mis-match	Gap Openings	CP Start	CP Start	Mt Start	Mt End
Ta_cp	Ta_ctg12	99.018	5194	21	8	123	5293	18347	23533
Ta_cp	Ta_ctg12	99.018	5194	21	8	52714	57884	23533	18347
Ta_cp	Ta_ctg12	99.567	923	2	1	36603	37523	32261	33183
Ta_cp	Ta_ctg12	99.567	923	2	1	20484	21404	33183	32261
Ta_cp	Ta_ctg12	99.231	260	1	1	117298	117556	20579	20320
Ta_cp	Ta_ctg12	93.421	76	4	1	112675	112749	6011	6086
Ta_cp	Ta_ctg7	99.671	2430	7	1	84068	86496	30201	27772
Ta_cp	Ta_ctg7	99.159	1902	9	3	92961	94855	57692	59593
Ta_cp	Ta_ctg7	94.784	671	18	5	58631	59295	37196	37855
Ta_cp	Ta_ctg7	98.993	298	3	0	94849	95146	59725	60022
Ta_cp	Ta_ctg7	92.823	209	14	1	105350	105557	27558	27766
Ta_cp	Ta_ctg7	91.558	154	7	1	26343	26490	52803	52956
Ta_cp	Ta_ctg7	100	87	0	0	20713	20799	32003	32089
Ta_cp	Ta_ctg7	100	87	0	0	37208	37294	32089	32003
Ta_cp	Ta_ctg7	95.714	70	3	0	59332	59401	37859	37928
Ta_cp	Ta_ctg7	100	55	0	0	68146	68200	19209	19263
Ta_cp	Ta_ctg11	99.752	2415	5	1	81067	83481	55655	58068
Ta_cp	Ta_ctg11	97.251	2037	41	8	127340	129362	37931	39966
Ta_cp	Ta_ctg11	97.297	407	7	2	16334	16736	54152	54558
Ta_cp	Ta_ctg11	97.297	407	7	2	41271	41673	54558	54152
Ta_cp	Ta_ctg11	99.703	337	1	0	80640	80976	106759	106423
Ta_cp	Ta_ctg11	99.497	199	1	0	25235	25433	106435	106237
Ta_cp	Ta_ctg13	96.67	1982	47	5	112816	114783	20390	18414
Ta_cp	Ta_ctg8	99.055	1693	5	2	95146	96838	2409	4090
Ta_cp	Ta_ctg8	90	60	3	1	88143	88199	17596	17537
Ta_cp	Ta_ctg9	97.711	1704	21	10	115428	117121	31116	32811
Ta_cp	Ta_ctg9	87.838	222	17	5	124854	125071	24403	24188
Ta_cp	Ta_ctg9	100	126	0	0	104494	104619	66911	67036
Ta_cp	Ta_ctg9	96.341	82	3	0	124654	124735	24605	24524
Ta_cp	Ta_ctg9	98.182	55	1	0	117161	117215	32809	32863
Ta_cp	Ta_ctg1	88.07	1995	131	48	108355	110309	5387	3460
Ta_cp	Ta_ctg1	99.387	489	3	0	129906	130394	9097	8609
Ta_cp	Ta_ctg1	92	100	8	0	110304	110403	3340	3241
Ta_cp	Ta_ctg5	96.226	1113	22	5	111462	112573	5479	6572
Ta_cp	Ta_ctg5	95.116	430	10	3	110348	110777	5072	5490
Ta_cp	Ta_ctg5	73.566	889	180	41	44125	44988	9616	10474
Ta_cp	Ta_ctg5	73.566	889	180	41	13019	13882	10474	9616
Ta_cp	Ta_ctg5	93.701	127	8	0	140824	140950	13865	13739
Ta_cp	Ta_ctg5	96.875	64	2	0	112579	112642	6548	6611
Ta_cp	Ta_ctg6	99.648	853	3	0	98599	99451	9343	8491
Ta_cp	Ta_ctg10	85.987	157	17	2	78688	78842	1830	1983
Ta_cp	Ta_ctg2	82.474	97	17	0	17138	17234	629	725
Ta_cp	Ta_ctg2	82.474	97	17	0	40773	40869	725	629
			37559
